# Supplementary material for: BioNeuralNet: a graph neural network based Multi-Omics network data analysis tool
Source: Bioinformatics. 2026 Jun 10;42(6):btag365. doi: 10.1093/bioinformatics/btag365 (PMC13293062; doi:10.1093/bioinformatics/btag365)
Supplement: btag365_Supplementary_Data [file btag365_supplementary_data.zip]

Archive with 2 entries (2 files):
- BioNeuralNet_Supplementary.docx
- BioNeuralNet_Supplementary.pdf
